# Supplementary material for: Balloon Pump with Floating Valves for Portable Liquid Delivery
Source: Micromachines (Basel). 2016 Mar 1;7(3):39. doi: 10.3390/mi7030039 (PMC6189947; doi:10.3390/mi7030039)
Supplement: Supplementary file 1 [file micromachines-07-00039-s001.zip]

Archive with 3 entries (3 files):
- Supplementary Materials.pdf
- Movie S1.avi
- Movie S2.avi
